# Supplementary material for: Genomic diversity and organization of complex polysaccharide biosynthesis clusters in the genus Dickeya
Source: PLoS One. 2021 Feb 11;16(2):e0245727. doi: 10.1371/journal.pone.0245727 (PMC7877592; doi:10.1371/journal.pone.0245727)
Supplement: S1 Table — Sequence identity matrix with species cut-off of 97.7% or above identity is marked in blue color for the specified strains. (XLSX) [file pone.0245727.s004.xlsx]

## Sheet: Sheet1
Table S1. Complete rpoB sequence identity (%) matrix for 53 strains of genus Dickeya
Organism	Dickeya fangzhongdai strain PA1	Dickeya fangzhongdai strain DSM 101947	Dickeya sp. Secpp 1600	Dickeya fangzhongdai strain S1	Dickeya sp. MK7	Dickeya fangzhongdai strain B16	Dickeya fangzhongdai strain ND14b	Dickeya fangzhongdai strain M005	Dickeya sp. 2B12	Dickeya sp. FVG10-MFV-A16	Dickeya sp. FVG1-MFV-O17	Dickeya sp. NCPPB 3274	Dickeya dianthicola strain DE440	Dickeya dianthicola strain WV516	Dickeya dianthicola NCPPB 3534	Dickeya dianthicola strain ME23	Dickeya dianthicola strain SS70	Dickeya dianthicola GBBC 2039	Dickeya dianthicola RNS04.9	Dickeya dianthicola NCPPB 453	Dickeya dianthicola IPO 980	Dickeya dadantii NCPPB 3537	Dickeya dadantii 3937	Dickeya dadantii strain DSM 18020	Dickeya dadantii subsp. dieffenbachiae NCPPB 2976	Dickeya solani strain RNS 05.1.2A	Dickeya solani GBBC 2040	Dickeya solani strain F012	Dickeya solani D s0432-1	Dickeya solani strain IFB 0099	Dickeya solani strain IFB_0158	Dickeya solani IPO 2222	Dickeya solani MK10	Dickeya solani strain PPO 9134	Dickeya solani strain PPO 9019	Dickeya solani strain IFB0223	Dickeya solani RNS 08.23.3.1.A	Dickeya solani strain RNS 07.7.3B	Dickeya solani MK16	Dickeya solani strain IFB_0221	Dickeya chrysanthemi NCPPB 3533	Dickeya chrysanthemi NCPPB 516	Dickeya zeae EC1	Dickeya zeae ZJU1202	Dickeya zeae DZ2Q	Dickeya zeae NCPPB 3531	Dickeya zeae Ech586	Dickeya zeae NCPPB 2538	Dickeya zeae strain MS1
Dickeya fangzhongdai strain PA1	100	99.8511	99.7518	99.727	99.7022	99.7022	98.9576	99.0817	96.9968	96.9471	96.7734	98.6101	96.1033	96.1033	96.1033	96.1033	96.0784	96.0784	96.0784	96.0784	96.0784	96.6741	96.7982	96.6989	96.2522	96.2025	96.2274	96.2274	96.2274	96.2274	96.2274	96.2274	96.2274	96.2274	96.2274	96.2025	96.2274	96.2274	96.2274	96.2025	94.2169	93.6957	93.1248	93.1	92.9511	93.0752	93.2489	93.3234	93.0752
Dickeya fangzhongdai strain DSM 101947	99.8511	100	99.8014	99.727	99.7022	99.7022	98.9576	99.0817	97.0464	96.9471	96.7734	98.6101	96.1529	96.1529	96.1529	96.1529	96.1281	96.1281	96.1281	96.1281	96.1281	96.6741	96.7982	96.6989	96.3018	96.2025	96.2274	96.2274	96.2274	96.2274	96.2274	96.2274	96.2274	96.2274	96.2274	96.2025	96.2274	96.2274	96.2274	96.2025	94.3162	93.795	93.1248	93.1	93.0007	93.1248	93.2986	93.373	93.1248
Dickeya sp. Secpp 1600	99.7518	99.8014	100	99.7766	99.7022	99.7022	99.0072	99.1313	97.0464	96.9968	96.823	98.6597	96.1033	96.1033	96.1033	96.1033	96.0784	96.0784	96.0784	96.0784	96.0784	96.6741	96.7982	96.6989	96.2522	96.2025	96.2274	96.2274	96.2274	96.2274	96.2274	96.2274	96.2274	96.2274	96.2274	96.2025	96.2274	96.2274	96.2274	96.2025	94.2169	93.6957	93.1248	93.1	93.0504	93.1248	93.2489	93.3234	93.0752
Dickeya fangzhongdai strain S1	99.727	99.727	99.7766	100	99.727	99.727	98.9824	99.1065	97.0712	97.0216	96.8479	98.6845	96.0784	96.0784	96.0784	96.0784	96.1033	96.1033	96.1033	96.1033	96.1033	96.6989	96.823	96.7734	96.277	96.277	96.3018	96.3018	96.3018	96.3018	96.3018	96.3018	96.3018	96.3018	96.3018	96.277	96.3018	96.3018	96.3018	96.277	94.2417	93.7205	93.1	93.0752	92.9759	93.1	93.2241	93.2986	93.0504
Dickeya sp. MK7	99.7022	99.7022	99.7022	99.727	100	100	98.9576	99.0817	97.0464	96.9968	96.823	98.6597	96.1033	96.1033	96.1033	96.1033	96.1777	96.1777	96.1777	96.1777	96.1777	96.6741	96.7982	96.6493	96.2522	96.3018	96.277	96.277	96.277	96.277	96.277	96.277	96.277	96.277	96.277	96.2522	96.277	96.277	96.277	96.2522	94.2666	93.7453	93.1745	93.1497	93.1	93.2241	93.2986	93.4227	93.1745
Dickeya fangzhongdai strain B16	99.7022	99.7022	99.7022	99.727	100	100	98.9576	99.0817	97.0464	96.9968	96.823	98.6597	96.1033	96.1033	96.1033	96.1033	96.1777	96.1777	96.1777	96.1777	96.1777	96.6741	96.7982	96.6493	96.2522	96.3018	96.277	96.277	96.277	96.277	96.277	96.277	96.277	96.277	96.277	96.2522	96.277	96.277	96.277	96.2522	94.2666	93.7453	93.1745	93.1497	93.1	93.2241	93.2986	93.4227	93.1745
Dickeya fangzhongdai strain ND14b	98.9576	98.9576	99.0072	98.9824	98.9576	98.9576	100	99.6277	96.972	96.9968	96.8479	98.486	96.2025	96.2025	96.2025	96.2025	96.2274	96.2274	96.2274	96.2274	96.2274	96.6493	96.7734	96.6245	96.2274	96.1777	96.1529	96.1529	96.1529	96.1529	96.1529	96.1529	96.1529	96.1529	96.1529	96.1281	96.1529	96.1529	96.1529	96.1281	93.9687	93.4475	92.8766	92.8518	92.7029	92.8766	92.9263	93.0752	92.7774
Dickeya fangzhongdai strain M005	99.0817	99.0817	99.1313	99.1065	99.0817	99.0817	99.6277	100	96.9968	97.0216	96.8727	98.6597	96.3763	96.3763	96.3763	96.3763	96.4011	96.4011	96.4011	96.4011	96.4011	96.7982	96.9223	96.7734	96.4259	96.4011	96.3763	96.3763	96.3763	96.3763	96.3763	96.3763	96.3763	96.3763	96.3763	96.3515	96.3763	96.3763	96.3763	96.3515	94.0928	93.5716	93.0007	92.9759	92.827	93.0007	93.0256	93.1993	92.9015
Dickeya sp. 2B12	96.9968	97.0464	97.0464	97.0712	97.0464	97.0464	96.972	96.9968	100	99.4788	99.4788	96.8975	94.614	94.614	94.614	94.614	94.6637	94.6637	94.6637	94.6637	94.6637	95.1601	95.2345	95.2345	94.8871	94.8126	94.7878	94.7878	94.7878	94.7878	94.7878	94.7878	94.7878	94.7878	94.7878	94.763	94.7878	94.7878	94.7878	94.763	93.6957	93.4723	92.9511	92.9263	92.8518	93.0256	92.9759	92.9759	92.827
Dickeya sp. FVG10-MFV-A16	96.9471	96.9471	96.9968	97.0216	96.9968	96.9968	96.9968	97.0216	99.4788	100	99.5036	96.8975	94.6389	94.6389	94.6389	94.6389	94.6389	94.6389	94.6389	94.6389	94.6389	95.1353	95.2097	95.1601	94.7878	94.7381	94.7133	94.7133	94.7133	94.7133	94.7133	94.7133	94.7133	94.7133	94.7133	94.6885	94.7133	94.7133	94.7133	94.6885	93.7702	93.5468	93.0256	93.0007	92.9263	93.1497	92.9759	93.0007	92.8518
Dickeya sp. FVG1-MFV-O17	96.7734	96.7734	96.823	96.8479	96.823	96.823	96.8479	96.8727	99.4788	99.5036	100	96.6741	94.4155	94.4155	94.4155	94.4155	94.5148	94.5148	94.5148	94.5148	94.5148	95.0112	95.0856	95.0856	94.6885	94.6637	94.6389	94.6389	94.6389	94.6389	94.6389	94.6389	94.6389	94.6389	94.6389	94.614	94.6389	94.6389	94.6389	94.614	93.6957	93.4227	92.9511	92.9263	92.8518	93.0256	93.0007	92.9759	92.827
Dickeya sp. NCPPB 3274	98.6101	98.6101	98.6597	98.6845	98.6597	98.6597	98.486	98.6597	96.8975	96.8975	96.6741	100	96.0288	96.0288	96.0288	96.0288	96.0536	96.0536	96.0536	96.0536	96.0536	96.6493	96.7734	96.6245	96.0784	96.1033	96.0784	96.0784	96.0784	96.0784	96.0784	96.0784	96.0784	96.0784	96.0784	96.0536	96.0784	96.0784	96.0784	96.0536	93.9191	93.4723	92.9015	92.8766	92.7277	92.9015	92.9015	92.9511	92.9015
Dickeya dianthicola strain DE440	96.1033	96.1529	96.1033	96.0784	96.1033	96.1033	96.2025	96.3763	94.614	94.6389	94.4155	96.0288	100	100	100	100	99.1809	99.1809	99.1809	99.1809	99.1809	95.7061	95.6565	95.8799	95.6813	95.4579	95.4331	95.4331	95.4331	95.4331	95.4331	95.4331	95.4331	95.4331	95.4331	95.4083	95.4331	95.4331	95.4331	95.4083	93.7205	93.2489	92.3554	92.3306	92.2561	92.4299	92.8022	92.7525	92.6284
Dickeya dianthicola strain WV516	96.1033	96.1529	96.1033	96.0784	96.1033	96.1033	96.2025	96.3763	94.614	94.6389	94.4155	96.0288	100	100	100	100	99.1809	99.1809	99.1809	99.1809	99.1809	95.7061	95.6565	95.8799	95.6813	95.4579	95.4331	95.4331	95.4331	95.4331	95.4331	95.4331	95.4331	95.4331	95.4331	95.4083	95.4331	95.4331	95.4331	95.4083	93.7205	93.2489	92.3554	92.3306	92.2561	92.4299	92.8022	92.7525	92.6284
Dickeya dianthicola NCPPB 3534	96.1033	96.1529	96.1033	96.0784	96.1033	96.1033	96.2025	96.3763	94.614	94.6389	94.4155	96.0288	100	100	100	100	99.1809	99.1809	99.1809	99.1809	99.1809	95.7061	95.6565	95.8799	95.6813	95.4579	95.4331	95.4331	95.4331	95.4331	95.4331	95.4331	95.4331	95.4331	95.4331	95.4083	95.4331	95.4331	95.4331	95.4083	93.7205	93.2489	92.3554	92.3306	92.2561	92.4299	92.8022	92.7525	92.6284
Dickeya dianthicola strain ME23	96.1033	96.1529	96.1033	96.0784	96.1033	96.1033	96.2025	96.3763	94.614	94.6389	94.4155	96.0288	100	100	100	100	99.1809	99.1809	99.1809	99.1809	99.1809	95.7061	95.6565	95.8799	95.6813	95.4579	95.4331	95.4331	95.4331	95.4331	95.4331	95.4331	95.4331	95.4331	95.4331	95.4083	95.4331	95.4331	95.4331	95.4083	93.7205	93.2489	92.3554	92.3306	92.2561	92.4299	92.8022	92.7525	92.6284
Dickeya dianthicola strain SS70	96.0784	96.1281	96.0784	96.1033	96.1777	96.1777	96.2274	96.4011	94.6637	94.6389	94.5148	96.0536	99.1809	99.1809	99.1809	99.1809	100	100	100	100	100	95.8799	95.7806	95.7806	95.6813	95.5076	95.4828	95.4828	95.4828	95.4828	95.4828	95.4828	95.4828	95.4828	95.4828	95.4579	95.4828	95.4828	95.4828	95.4579	93.7205	93.1745	92.3306	92.3058	92.2313	92.4547	92.7277	92.6781	92.554
Dickeya dianthicola GBBC 2039	96.0784	96.1281	96.0784	96.1033	96.1777	96.1777	96.2274	96.4011	94.6637	94.6389	94.5148	96.0536	99.1809	99.1809	99.1809	99.1809	100	100	100	100	100	95.8799	95.7806	95.7806	95.6813	95.5076	95.4828	95.4828	95.4828	95.4828	95.4828	95.4828	95.4828	95.4828	95.4828	95.4579	95.4828	95.4828	95.4828	95.4579	93.7205	93.1745	92.3306	92.3058	92.2313	92.4547	92.7277	92.6781	92.554
Dickeya dianthicola RNS04.9	96.0784	96.1281	96.0784	96.1033	96.1777	96.1777	96.2274	96.4011	94.6637	94.6389	94.5148	96.0536	99.1809	99.1809	99.1809	99.1809	100	100	100	100	100	95.8799	95.7806	95.7806	95.6813	95.5076	95.4828	95.4828	95.4828	95.4828	95.4828	95.4828	95.4828	95.4828	95.4828	95.4579	95.4828	95.4828	95.4828	95.4579	93.7205	93.1745	92.3306	92.3058	92.2313	92.4547	92.7277	92.6781	92.554
Dickeya dianthicola NCPPB 453	96.0784	96.1281	96.0784	96.1033	96.1777	96.1777	96.2274	96.4011	94.6637	94.6389	94.5148	96.0536	99.1809	99.1809	99.1809	99.1809	100	100	100	100	100	95.8799	95.7806	95.7806	95.6813	95.5076	95.4828	95.4828	95.4828	95.4828	95.4828	95.4828	95.4828	95.4828	95.4828	95.4579	95.4828	95.4828	95.4828	95.4579	93.7205	93.1745	92.3306	92.3058	92.2313	92.4547	92.7277	92.6781	92.554
Dickeya dianthicola IPO 980	96.0784	96.1281	96.0784	96.1033	96.1777	96.1777	96.2274	96.4011	94.6637	94.6389	94.5148	96.0536	99.1809	99.1809	99.1809	99.1809	100	100	100	100	100	95.8799	95.7806	95.7806	95.6813	95.5076	95.4828	95.4828	95.4828	95.4828	95.4828	95.4828	95.4828	95.4828	95.4828	95.4579	95.4828	95.4828	95.4828	95.4579	93.7205	93.1745	92.3306	92.3058	92.2313	92.4547	92.7277	92.6781	92.554
Dickeya dadantii NCPPB 3537	96.6741	96.6741	96.6741	96.6989	96.6741	96.6741	96.6493	96.7982	95.1601	95.1353	95.0112	96.6493	95.7061	95.7061	95.7061	95.7061	95.8799	95.8799	95.8799	95.8799	95.8799	100	99.3299	99.0817	97.5676	96.4507	96.4507	96.4507	96.4507	96.4507	96.4507	96.4507	96.4507	96.4507	96.4507	96.4259	96.4507	96.4507	96.4507	96.4259	94.1176	93.522	92.8022	92.7774	92.6036	92.827	93.0007	93.0256	92.9263
Dickeya dadantii 3937	96.7982	96.7982	96.7982	96.823	96.7982	96.7982	96.7734	96.9223	95.2345	95.2097	95.0856	96.7734	95.6565	95.6565	95.6565	95.6565	95.7806	95.7806	95.7806	95.7806	95.7806	99.3299	100	99.2058	97.6173	96.5004	96.5004	96.5004	96.5004	96.5004	96.5004	96.5004	96.5004	96.5004	96.5004	96.4756	96.5004	96.5004	96.5004	96.4756	94.1425	93.6212	92.8022	92.7774	92.6036	92.8766	93.1	93.0752	92.8766
Dickeya dadantii strain DSM 18020	96.6989	96.6989	96.6989	96.7734	96.6493	96.6493	96.6245	96.7734	95.2345	95.1601	95.0856	96.6245	95.8799	95.8799	95.8799	95.8799	95.7806	95.7806	95.7806	95.7806	95.7806	99.0817	99.2058	100	97.7662	96.5004	96.5004	96.5004	96.5004	96.5004	96.5004	96.5004	96.5004	96.5004	96.5004	96.4756	96.5004	96.5004	96.5004	96.4756	94.3907	93.8694	92.9759	92.9511	92.7774	92.9511	93.2241	93.1993	93.0504
Dickeya dadantii subsp. dieffenbachiae NCPPB 2976	96.2522	96.3018	96.2522	96.277	96.2522	96.2522	96.2274	96.4259	94.8871	94.7878	94.6885	96.0784	95.6813	95.6813	95.6813	95.6813	95.6813	95.6813	95.6813	95.6813	95.6813	97.5676	97.6173	97.7662	100	97.0961	97.0464	97.0464	97.0464	97.0464	97.0464	97.0464	97.0464	97.0464	97.0464	97.0216	97.0464	97.0464	97.0464	97.0216	94.2417	93.6957	92.827	92.8022	92.6781	92.9015	92.7774	92.9511	92.7525
Dickeya solani strain RNS 05.1.2A	96.2025	96.2025	96.2025	96.277	96.3018	96.3018	96.1777	96.4011	94.8126	94.7381	94.6637	96.1033	95.4579	95.4579	95.4579	95.4579	95.5076	95.5076	95.5076	95.5076	95.5076	96.4507	96.5004	96.5004	97.0961	100	99.8014	99.8014	99.8014	99.8014	99.8014	99.8014	99.8014	99.8014	99.8014	99.7766	99.8014	99.8014	99.8014	99.7766	93.3234	93.0504	92.3554	92.3306	92.2313	92.5043	92.6781	92.6036	92.4547
Dickeya solani GBBC 2040	96.2274	96.2274	96.2274	96.3018	96.277	96.277	96.1529	96.3763	94.7878	94.7133	94.6389	96.0784	95.4331	95.4331	95.4331	95.4331	95.4828	95.4828	95.4828	95.4828	95.4828	96.4507	96.5004	96.5004	97.0464	99.8014	100	100	100	100	100	100	100	100	100	99.9752	100	100	100	99.9752	93.1745	93.0007	92.3306	92.3058	92.1569	92.4299	92.6284	92.5043	92.3554
Dickeya solani strain F012	96.2274	96.2274	96.2274	96.3018	96.277	96.277	96.1529	96.3763	94.7878	94.7133	94.6389	96.0784	95.4331	95.4331	95.4331	95.4331	95.4828	95.4828	95.4828	95.4828	95.4828	96.4507	96.5004	96.5004	97.0464	99.8014	100	100	100	100	100	100	100	100	100	99.9752	100	100	100	99.9752	93.1745	93.0007	92.3306	92.3058	92.1569	92.4299	92.6284	92.5043	92.3554
Dickeya solani D s0432-1	96.2274	96.2274	96.2274	96.3018	96.277	96.277	96.1529	96.3763	94.7878	94.7133	94.6389	96.0784	95.4331	95.4331	95.4331	95.4331	95.4828	95.4828	95.4828	95.4828	95.4828	96.4507	96.5004	96.5004	97.0464	99.8014	100	100	100	100	100	100	100	100	100	99.9752	100	100	100	99.9752	93.1745	93.0007	92.3306	92.3058	92.1569	92.4299	92.6284	92.5043	92.3554
Dickeya solani strain IFB 0099	96.2274	96.2274	96.2274	96.3018	96.277	96.277	96.1529	96.3763	94.7878	94.7133	94.6389	96.0784	95.4331	95.4331	95.4331	95.4331	95.4828	95.4828	95.4828	95.4828	95.4828	96.4507	96.5004	96.5004	97.0464	99.8014	100	100	100	100	100	100	100	100	100	99.9752	100	100	100	99.9752	93.1745	93.0007	92.3306	92.3058	92.1569	92.4299	92.6284	92.5043	92.3554
Dickeya solani strain IFB_0158	96.2274	96.2274	96.2274	96.3018	96.277	96.277	96.1529	96.3763	94.7878	94.7133	94.6389	96.0784	95.4331	95.4331	95.4331	95.4331	95.4828	95.4828	95.4828	95.4828	95.4828	96.4507	96.5004	96.5004	97.0464	99.8014	100	100	100	100	100	100	100	100	100	99.9752	100	100	100	99.9752	93.1745	93.0007	92.3306	92.3058	92.1569	92.4299	92.6284	92.5043	92.3554
Dickeya solani IPO 2222	96.2274	96.2274	96.2274	96.3018	96.277	96.277	96.1529	96.3763	94.7878	94.7133	94.6389	96.0784	95.4331	95.4331	95.4331	95.4331	95.4828	95.4828	95.4828	95.4828	95.4828	96.4507	96.5004	96.5004	97.0464	99.8014	100	100	100	100	100	100	100	100	100	99.9752	100	100	100	99.9752	93.1745	93.0007	92.3306	92.3058	92.1569	92.4299	92.6284	92.5043	92.3554
Dickeya solani MK10	96.2274	96.2274	96.2274	96.3018	96.277	96.277	96.1529	96.3763	94.7878	94.7133	94.6389	96.0784	95.4331	95.4331	95.4331	95.4331	95.4828	95.4828	95.4828	95.4828	95.4828	96.4507	96.5004	96.5004	97.0464	99.8014	100	100	100	100	100	100	100	100	100	99.9752	100	100	100	99.9752	93.1745	93.0007	92.3306	92.3058	92.1569	92.4299	92.6284	92.5043	92.3554
Dickeya solani strain PPO 9134	96.2274	96.2274	96.2274	96.3018	96.277	96.277	96.1529	96.3763	94.7878	94.7133	94.6389	96.0784	95.4331	95.4331	95.4331	95.4331	95.4828	95.4828	95.4828	95.4828	95.4828	96.4507	96.5004	96.5004	97.0464	99.8014	100	100	100	100	100	100	100	100	100	99.9752	100	100	100	99.9752	93.1745	93.0007	92.3306	92.3058	92.1569	92.4299	92.6284	92.5043	92.3554
Dickeya solani strain PPO 9019	96.2274	96.2274	96.2274	96.3018	96.277	96.277	96.1529	96.3763	94.7878	94.7133	94.6389	96.0784	95.4331	95.4331	95.4331	95.4331	95.4828	95.4828	95.4828	95.4828	95.4828	96.4507	96.5004	96.5004	97.0464	99.8014	100	100	100	100	100	100	100	100	100	99.9752	100	100	100	99.9752	93.1745	93.0007	92.3306	92.3058	92.1569	92.4299	92.6284	92.5043	92.3554
Dickeya solani strain IFB0223	96.2025	96.2025	96.2025	96.277	96.2522	96.2522	96.1281	96.3515	94.763	94.6885	94.614	96.0536	95.4083	95.4083	95.4083	95.4083	95.4579	95.4579	95.4579	95.4579	95.4579	96.4259	96.4756	96.4756	97.0216	99.7766	99.9752	99.9752	99.9752	99.9752	99.9752	99.9752	99.9752	99.9752	99.9752	100	99.9752	99.9752	99.9752	99.9504	93.1497	92.9759	92.3058	92.281	92.132	92.4051	92.6036	92.4795	92.3306
Dickeya solani RNS 08.23.3.1.A	96.2274	96.2274	96.2274	96.3018	96.277	96.277	96.1529	96.3763	94.7878	94.7133	94.6389	96.0784	95.4331	95.4331	95.4331	95.4331	95.4828	95.4828	95.4828	95.4828	95.4828	96.4507	96.5004	96.5004	97.0464	99.8014	100	100	100	100	100	100	100	100	100	99.9752	100	100	100	99.9752	93.1745	93.0007	92.3306	92.3058	92.1569	92.4299	92.6284	92.5043	92.3554
Dickeya solani strain RNS 07.7.3B	96.2274	96.2274	96.2274	96.3018	96.277	96.277	96.1529	96.3763	94.7878	94.7133	94.6389	96.0784	95.4331	95.4331	95.4331	95.4331	95.4828	95.4828	95.4828	95.4828	95.4828	96.4507	96.5004	96.5004	97.0464	99.8014	100	100	100	100	100	100	100	100	100	99.9752	100	100	100	99.9752	93.1745	93.0007	92.3306	92.3058	92.1569	92.4299	92.6284	92.5043	92.3554
Dickeya solani MK16	96.2274	96.2274	96.2274	96.3018	96.277	96.277	96.1529	96.3763	94.7878	94.7133	94.6389	96.0784	95.4331	95.4331	95.4331	95.4331	95.4828	95.4828	95.4828	95.4828	95.4828	96.4507	96.5004	96.5004	97.0464	99.8014	100	100	100	100	100	100	100	100	100	99.9752	100	100	100	99.9752	93.1745	93.0007	92.3306	92.3058	92.1569	92.4299	92.6284	92.5043	92.3554
Dickeya solani strain IFB_0221	96.2025	96.2025	96.2025	96.277	96.2522	96.2522	96.1281	96.3515	94.763	94.6885	94.614	96.0536	95.4083	95.4083	95.4083	95.4083	95.4579	95.4579	95.4579	95.4579	95.4579	96.4259	96.4756	96.4756	97.0216	99.7766	99.9752	99.9752	99.9752	99.9752	99.9752	99.9752	99.9752	99.9752	99.9752	99.9504	99.9752	99.9752	99.9752	100	93.1497	92.9759	92.3058	92.281	92.132	92.4051	92.6036	92.4795	92.3306
Dickeya chrysanthemi NCPPB 3533	94.2169	94.3162	94.2169	94.2417	94.2666	94.2666	93.9687	94.0928	93.6957	93.7702	93.6957	93.9191	93.7205	93.7205	93.7205	93.7205	93.7205	93.7205	93.7205	93.7205	93.7205	94.1176	94.1425	94.3907	94.2417	93.3234	93.1745	93.1745	93.1745	93.1745	93.1745	93.1745	93.1745	93.1745	93.1745	93.1497	93.1745	93.1745	93.1745	93.1497	100	97.7414	95.5076	95.4828	95.4331	95.5324	95.6813	95.9792	95.8799
Dickeya chrysanthemi NCPPB 516	93.6957	93.795	93.6957	93.7205	93.7453	93.7453	93.4475	93.5716	93.4723	93.5468	93.4227	93.4723	93.2489	93.2489	93.2489	93.2489	93.1745	93.1745	93.1745	93.1745	93.1745	93.522	93.6212	93.8694	93.6957	93.0504	93.0007	93.0007	93.0007	93.0007	93.0007	93.0007	93.0007	93.0007	93.0007	92.9759	93.0007	93.0007	93.0007	92.9759	97.7414	100	96.1777	96.1529	96.2274	96.1777	96.4507	96.6741	96.4011
Dickeya zeae EC1	93.1248	93.1248	93.1248	93.1	93.1745	93.1745	92.8766	93.0007	92.9511	93.0256	92.9511	92.9015	92.3554	92.3554	92.3554	92.3554	92.3306	92.3306	92.3306	92.3306	92.3306	92.8022	92.8022	92.9759	92.827	92.3554	92.3306	92.3306	92.3306	92.3306	92.3306	92.3306	92.3306	92.3306	92.3306	92.3058	92.3306	92.3306	92.3306	92.3058	95.5076	96.1777	100	99.9752	99.1809	99.1313	97.6173	97.9896	97.9896
Dickeya zeae ZJU1202	93.1	93.1	93.1	93.0752	93.1497	93.1497	92.8518	92.9759	92.9263	93.0007	92.9263	92.8766	92.3306	92.3306	92.3306	92.3306	92.3058	92.3058	92.3058	92.3058	92.3058	92.7774	92.7774	92.9511	92.8022	92.3306	92.3058	92.3058	92.3058	92.3058	92.3058	92.3058	92.3058	92.3058	92.3058	92.281	92.3058	92.3058	92.3058	92.281	95.4828	96.1529	99.9752	100	99.1561	99.1065	97.5925	97.9648	97.9648
Dickeya zeae DZ2Q	92.9511	93.0007	93.0504	92.9759	93.1	93.1	92.7029	92.827	92.8518	92.9263	92.8518	92.7277	92.2561	92.2561	92.2561	92.2561	92.2313	92.2313	92.2313	92.2313	92.2313	92.6036	92.6036	92.7774	92.6781	92.2313	92.1569	92.1569	92.1569	92.1569	92.1569	92.1569	92.1569	92.1569	92.1569	92.132	92.1569	92.1569	92.1569	92.132	95.4331	96.2274	99.1809	99.1561	100	99.0568	97.4684	98.0144	98.0144
Dickeya zeae NCPPB 3531	93.0752	93.1248	93.1248	93.1	93.2241	93.2241	92.8766	93.0007	93.0256	93.1497	93.0256	92.9015	92.4299	92.4299	92.4299	92.4299	92.4547	92.4547	92.4547	92.4547	92.4547	92.827	92.8766	92.9511	92.9015	92.5043	92.4299	92.4299	92.4299	92.4299	92.4299	92.4299	92.4299	92.4299	92.4299	92.4051	92.4299	92.4299	92.4299	92.4051	95.5324	96.1777	99.1313	99.1065	99.0568	100	97.518	97.9399	97.9399
Dickeya zeae Ech586	93.2489	93.2986	93.2489	93.2241	93.2986	93.2986	92.9263	93.0256	92.9759	92.9759	93.0007	92.9015	92.8022	92.8022	92.8022	92.8022	92.7277	92.7277	92.7277	92.7277	92.7277	93.0007	93.1	93.2241	92.7774	92.6781	92.6284	92.6284	92.6284	92.6284	92.6284	92.6284	92.6284	92.6284	92.6284	92.6036	92.6284	92.6284	92.6284	92.6036	95.6813	96.4507	97.6173	97.5925	97.4684	97.518	100	98.5604	98.3371
Dickeya zeae NCPPB 2538	93.3234	93.373	93.3234	93.2986	93.4227	93.4227	93.0752	93.1993	92.9759	93.0007	92.9759	92.9511	92.7525	92.7525	92.7525	92.7525	92.6781	92.6781	92.6781	92.6781	92.6781	93.0256	93.0752	93.1993	92.9511	92.6036	92.5043	92.5043	92.5043	92.5043	92.5043	92.5043	92.5043	92.5043	92.5043	92.4795	92.5043	92.5043	92.5043	92.4795	95.9792	96.6741	97.9896	97.9648	98.0144	97.9399	98.5604	100	99.4291
Dickeya zeae strain MS1	93.0752	93.1248	93.0752	93.0504	93.1745	93.1745	92.7774	92.9015	92.827	92.8518	92.827	92.9015	92.6284	92.6284	92.6284	92.6284	92.554	92.554	92.554	92.554	92.554	92.9263	92.8766	93.0504	92.7525	92.4547	92.3554	92.3554	92.3554	92.3554	92.3554	92.3554	92.3554	92.3554	92.3554	92.3306	92.3554	92.3554	92.3554	92.3306	95.8799	96.4011	97.9896	97.9648	98.0144	97.9399	98.3371	99.4291	100
Dickeya zeae NCPPB 3532	93.1745	93.2241	93.1745	93.1497	93.2738	93.2738	92.827	92.9511	92.827	92.8518	92.827	92.8518	92.6533	92.6533	92.6533	92.6533	92.5788	92.5788	92.5788	92.5788	92.5788	92.9759	92.9263	93.1	92.8022	92.4547	92.3554	92.3554	92.3554	92.3554	92.3554	92.3554	92.3554	92.3554	92.3554	92.3306	92.3554	92.3554	92.3554	92.3306	95.9543	96.4756	97.8903	97.8655	97.9648	97.8903	98.3619	99.3795	99.6029
Dickeya zeae strain MS2	93.0504	93.1	93.0504	93.0256	93.1497	93.1497	92.8022	92.9263	92.7525	92.7774	92.7525	92.7774	92.6781	92.6781	92.6781	92.6781	92.6036	92.6036	92.6036	92.6036	92.6036	92.9511	92.9015	93.0256	92.7774	92.3802	92.281	92.281	92.281	92.281	92.281	92.281	92.281	92.281	92.281	92.2561	92.281	92.281	92.281	92.2561	95.9295	96.5004	97.8407	97.8158	97.9151	97.8407	98.4363	99.5532	99.4788
Dickeya zeae MK19	92.9511	93.0007	92.9511	92.9263	93.0504	93.0504	92.7029	92.827	92.7525	92.7774	92.7525	92.7774	92.554	92.554	92.554	92.554	92.4795	92.4795	92.4795	92.4795	92.4795	92.8518	92.8022	92.9263	92.6781	92.281	92.1817	92.1817	92.1817	92.1817	92.1817	92.1817	92.1817	92.1817	92.1817	92.1569	92.1817	92.1817	92.1817	92.1569	95.7558	96.277	97.8903	97.8655	97.9648	97.8903	98.213	99.3299	99.6029
Dickeya paradisiaca NCPPB 2511	90.9655	90.9159	90.8662	90.9407	91.0648	91.0648	90.6428	90.7173	90.4195	90.345	90.2209	90.7669	90.345	90.345	90.345	90.345	90.1961	90.1961	90.1961	90.1961	90.1961	90.345	90.4443	90.7669	90.4195	89.799	89.7245	89.7245	89.7245	89.7245	89.7245	89.7245	89.7245	89.7245	89.7245	89.6997	89.7245	89.7245	89.7245	89.6997	90.3202	89.9975	90.0968	90.072	90.0472	90.0968	89.799	89.7741	89.799
rpoB identity matrix
species cut-off ≥ 97.7% identity
[truncated: 4 more columns]
